# Supplementary material for: Immune mediator expression signatures are associated with improved outcome in ovarian carcinoma
Source: Oncoimmunology. 2019 Mar 28;8(6):e1593811. doi: 10.1080/2162402X.2019.1593811 (PMC6492968; doi:10.1080/2162402X.2019.1593811)
Supplement: Supplemental Material [file koni-08-06-1593811-s001.zip]

Archive with 6 entries (6 files):
- Supplementary Figure 1.pptx
- Supplementary Figure 2(1).pdf
- Supplementary Figure 3(1).pdf
- Supplementary Figure 4(1).pdf
- Supplementary Table 1.docx
- Supplementary Table 2(1).docx
